# Supplementary material for: Use of Yeast Cell Wall Extract for Growing Pigs Consuming Feed Contaminated with Mycotoxins below or above Regulatory Guidelines: A Meta-Analysis with Meta-Regression
Source: Toxins (Basel). 2023 Oct 3;15(10):596. doi: 10.3390/toxins15100596 (PMC10611179; doi:10.3390/toxins15100596)
Supplement: Supplementary file 1 [file toxins-15-00596-s001.zip]

Archive with 1 entries (1 files):
- toxins-2586930-supplementary.pdf
